# Supplementary material for: Queens stay, workers leave: caste-specific responses to fatal infections in an ant
Source: BMC Evol Biol. 2018 Dec 27;18:202. doi: 10.1186/s12862-018-1320-0 (PMC6307282; doi:10.1186/s12862-018-1320-0)
Supplement: Supplementary file 1 — Datasets supporting the article. (XLSX 61 kb) [file 12862_2018_1320_MOESM1_ESM.xlsx]

## Sheet: Worker survival
No. dead individuals	day	censored	group	worker age		legend:
1	4	1	10	old		censored
1	7	1	10	old		0	still alive
3	9	1	10	old		1	dead
2	10	1	10	old		group
2	11	1	10	old		0	queenless control
1	13	1	10	old		1	queenles young workers infected
2	16	1	10	old		10	queenright control
2	22	1	10	old		11	queenright young workers infected
3	36	1	10	old		12	queenright queen infected
1	39	1	10	old
1	44	1	10	old
31	75	0	10	old
1	2	1	11	old
2	3	1	11	old
1	4	1	11	old
2	5	1	11	old
2	6	1	11	old
1	18	1	11	old
2	36	1	11	old
1	58	1	11	old
51	75	0	11	old
1	3	1	12	old
2	4	1	12	old
2	25	1	12	old
1	36	1	12	old
2	44	1	12	old
1	47	1	12	old
1	54	1	12	old
1	58	1	12	old
2	61	1	12	old
57	75	0	12	old
4	3	1	0	old
3	4	1	0	old
1	8	1	0	old
3	9	1	0	old
1	10	1	0	old
1	13	1	0	old
1	20	1	0	old
2	25	1	0	old
4	30	1	0	old
1	39	1	0	old
1	58	1	0	old
91	75	0	0	old
2	2	1	1	old
4	4	1	1	old
4	5	1	1	old
1	6	1	1	old
1	8	1	1	old
2	9	1	1	old
1	10	1	1	old
1	18	1	1	old
1	25	1	1	old
3	30	1	1	old
1	32	1	1	old
1	36	1	1	old
3	44	1	1	old
77	75	0	1	old
2	5	1	10	young
1	6	1	10	young
1	7	1	10	young
1	10	1	10	young
1	16	1	10	young
1	36	1	10	young
1	54	1	10	young
47	75	0	10	young
3	2	1	11	young
21	4	1	11	young
11	5	1	11	young
1	6	1	11	young
1	10	1	11	young
2	20	1	11	young
1	39	1	11	young
1	47	1	11	young
2	54	1	11	young
18	75	0	11	young
1	2	1	12	young
4	3	1	12	young
1	4	1	12	young
2	6	1	12	young
1	10	1	12	young
1	25	1	12	young
1	30	1	12	young
1	47	1	12	young
1	54	1	12	young
76	75	0	12	young
2	2	1	0	young
1	3	1	0	young
2	4	1	0	young
2	5	1	0	young
2	6	1	0	young
1	8	1	0	young
1	13	1	0	young
1	16	1	0	young
2	22	1	0	young
1	30	1	0	young
1	75	1	0	young
117	75	0	0	young
4	3	1	1	young
10	4	1	1	young
40	5	1	1	young
14	6	1	1	young
3	7	1	1	young
7	8	1	1	young
5	10	1	1	young
2	11	1	1	young
3	13	1	1	young
6	16	1	1	young
2	18	1	1	young
3	20	1	1	young
1	22	1	1	young
1	25	1	1	young
1	30	1	1	young
1	32	1	1	young
1	36	1	1	young
1	39	1	1	young
5	44	1	1	young
1	54	1	1	young
1	75	1	1	young
23	75	0	1	young

## Sheet: Queen survival
day	censored	group
5	12	1
6	12	1		legend:
6	12	1		censored
7	12	1		0	still alive
10	12	1		1	dead
10	12	1		group
74	12	0		10	queenright control
74	12	0		11	queenright young workers infected
3	10	1		12	queenright queen infected
74	10	0
74	10	0
74	10	0
74	10	0
74	10	0
74	11	0
74	11	0
74	11	0
74	11	0
74	11	0
74	11	0

## Sheet: Surv. inf. young workers 10days
dead	colony	day	censored
0	1	1	1		group:	experimental number of the colony
2	1	2	1
7	1	3	1		censored
1	1	4	1		0	still alive
0	1	5	1		1	dead
1	1	6	1
0	1	7	1
0	1	8	1
0	1	9	1
1	1	9	0
0	3	1	1
0	3	2	1
3	3	3	1
3	3	4	1
0	3	5	1
1	3	6	1
1	3	7	1
0	3	8	1
1	3	9	1
2	3	9	0
0	7	1	1
3	7	2	1
7	7	3	1
0	7	4	1
0	7	5	1
0	7	6	1
0	7	7	1
0	7	8	1
0	7	9	1
3	7	9	0
1	8	1	1
1	8	2	1
4	8	3	1
0	8	4	1
1	8	5	1
3	8	6	1
1	8	7	1
0	8	8	1
0	8	9	1
0	8	9	0
0	16	1	1
0	16	2	1
6	16	3	1
1	16	4	1
0	16	5	1
0	16	6	1
1	16	7	1
0	16	8	1
1	16	9	1
11	16	9	0
1	19	1	1
1	19	2	1
0	19	3	1
1	19	4	1
0	19	5	1
0	19	6	1
0	19	7	1
0	19	8	1
0	19	9	1
12	19	9	0
2	21	1	1
2	21	2	1
1	21	3	1
1	21	4	1
0	21	5	1
0	21	6	1
0	21	7	1
0	21	8	1
0	21	9	1
4	21	9	1
0	24	1	1
1	24	2	1
6	24	3	1
3	24	4	1
1	24	5	1
0	24	6	1
2	24	7	1
0	24	8	1
0	24	9	1
3	24	9	0
0	11	1	1
0	11	2	1
2	11	3	1
3	11	4	1
1	11	5	1
2	11	6	1
0	11	7	1
0	11	8	1
0	11	9	1
6	11	9	0
0	9	1	1
0	9	2	1
4	9	3	1
1	9	4	1
0	9	5	1
0	9	6	1
0	9	7	1
0	9	8	1
0	9	9	1
9	9	9	0

## Sheet: Workers outside per day
colony	day	queen	initial number young workers	intial number old workers	treatment	group	young workers outside	old workers outside	dead old workers	dead young workers	proportion young workers	proportion old workers	dead old workers following day	dead young workers following day
1	1	0	14	12	0	00	0	0	0	0	0	0	0	0		legend:
2	1	0	11	10	0	00	0	0	0	0	0	0	0	0
3	1	0	15	18	0	00	0	1	0	0	0	0.0555556	0	0		queen
4	1	0	16	10	0	00	0	1	1	0	0	0.1	1	0		0	no queen
5	1	0	11	11	0	00	0	0	2	0	0	0	0	1		1	with queen
6	1	0	12	8	0	00	0	0	0	0	0	0	2	1
7	1	0	15	10	0	00	0	0	1	0	0	0	0	0		treatment
8	1	0	14	11	0	00	0	0	0	1	0	0	0	0		0	not infected
9	1	0	13	11	0	00	0	1	0	0	0	0.0909091	0	0		1	worker infected
10	1	0	12	12	1	01	2	0	0	0	0.166667	0	0	2		2	queen infected
11	1	0	11	10	1	01	0	0	0	0	0	0	0	0
12	1	0	13	8	1	01	1	0	0	0	0.0769231	0	0	3		group
13	1	0	11	12	1	01	1	0	0	1	0.0909091	0	0	1		0	queenless control
14	1	0	20	10	1	01	0	0	0	0	0	0	2	0		1	queenles young workers infected
15	1	0	15	9	1	01	1	1	0	1	0.0666667	0.111111	1	1		10	queenright control
16	1	0	10	12	1	01	0	0	0	2	0	0	0	2		11	queenright young workers infected
17	1	0	15	10	1	01	1	1	0	0	0.0666667	0.1	0	1		12	queenright queen infected
18	1	0	14	14	1	01	0	5	0	0	0	0.357143	0	0
19	1	0	14	5	1	01	0	0	0	0	0	0	1	0
1	2	0	14	12	0	00	0	0	0	0	0	0	0	2
2	2	0	11	10	0	00	0	0	0	0	0	0	0	0
3	2	0	15	18	0	00	0	2	0	0	0	0.111111	0	0
4	2	0	16	9	0	00	0	0	1	0	0	0	0	0
5	2	0	11	9	0	00	0	1	0	1	0	0.111111	0	0
6	2	0	12	8	0	00	0	2	2	1	0	0.25	0	0
7	2	0	15	9	0	00	0	0	0	0	0	0	0	0
8	2	0	13	11	0	00	0	0	0	0	0	0	0	0
9	2	0	13	11	0	00	0	0	0	0	0	0	0	0
10	2	0	12	12	1	01	4	0	0	2	0.333333	0	0	7
11	2	0	11	10	1	01	0	0	0	0	0	0	0	3
12	2	0	13	8	1	01	5	1	0	3	0.384615	0.125	0	7
13	2	0	10	12	1	01	1	1	0	1	0.1	0.0833333	0	4
14	2	0	20	10	1	01	2	4	2	0	0.1	0.4	2	6
15	2	0	14	9	1	01	0	0	1	1	0	0	0	0
16	2	0	8	12	1	01	0	1	0	2	0	0.0833333	1	1
17	2	0	15	10	1	01	2	1	0	1	0.133333	0.1	1	6
18	2	0	14	14	1	01	1	6	0	0	0.0714286	0.428571	0	2
19	2	0	14	5	1	01	0	0	1	0	0	0	0	4
1	3	0	14	12	0	00	0	0	0	2	0	0	0	0
2	3	0	11	10	0	00	0	0	0	0	0	0	0	0
3	3	0	15	18	0	00	1	0	0	0	0.0666667	0	0	2
4	3	0	16	8	0	00	0	0	0	0	0	0	0	0
5	3	0	10	9	0	00	0	0	0	0	0	0	0	0
6	3	0	11	6	0	00	0	0	0	0	0	0	0	0
7	3	0	15	9	0	00	0	0	0	0	0	0	0	0
8	3	0	13	11	0	00	0	0	0	0	0	0	0	0
9	3	0	13	11	0	00	0	0	0	0	0	0	0	0
10	3	0	10	12	1	01	1	0	0	7	0.1	0	0	1
11	3	0	11	10	1	01	1	3	0	3	0.0909091	0.3	0	3
12	3	0	10	8	1	01	0	0	0	7	0	0	0	0
13	3	0	9	12	1	01	1	0	0	4	0.111111	0	0	0
14	3	0	20	8	1	01	0	2	2	6	0	0.25	0	1
15	3	0	13	8	1	01	0	1	0	0	0	0.125	0	1
16	3	0	6	12	1	01	0	1	1	1	0	0.0833333	0	1
17	3	0	14	10	1	01	0	1	1	6	0	0.1	0	3
18	3	0	14	14	1	01	2	2	0	2	0.142857	0.142857	1	3
19	3	0	14	4	1	01	0	0	0	4	0	0	0	1
1	4	0	12	12	0	00	0	1	0	0	0	0.0833333	0	0
2	4	0	11	10	0	00	0	0	0	0	0	0	0	0
3	4	0	15	18	0	00	0	2	0	2	0	0.111111	0	0
4	4	0	16	8	0	00	0	0	0	0	0	0	0	0
5	4	0	10	9	0	00	0	0	0	0	0	0	0	0
6	4	0	11	6	0	00	0	0	0	0	0	0	0	0
7	4	0	15	9	0	00	0	0	0	0	0	0	0	0
8	4	0	13	11	0	00	0	0	0	0	0	0	0	0
9	4	0	13	11	0	00	0	0	0	0	0	0	0	0
10	4	0	3	12	1	01	1	0	0	1	0.333333	0	0	0
11	4	0	8	10	1	01	0	0	0	3	0	0	0	0
12	4	0	3	8	1	01	0	0	0	0	0	0	0	0
13	4	0	5	12	1	01	1	0	0	0	0.2	0	0	1
14	4	0	14	6	1	01	0	1	0	1	0	0.166667	0	0
15	4	0	13	8	1	01	0	0	0	1	0	0	0	0
16	4	0	5	11	1	01	0	0	0	1	0	0	0	0
17	4	0	8	9	1	01	0	0	0	3	0	0	0	1
18	4	0	12	14	1	01	0	0	1	3	0	0	0	1
19	4	0	10	4	1	01	0	0	0	1	0	0	0	0
1	5	0	12	12	0	00	0	2	0	0	0	0.166667	0	0
2	5	0	11	10	0	00	0	0	0	0	0	0	0	0
3	5	0	13	18	0	00	0	2	0	0	0	0.111111	0	0
4	5	0	16	8	0	00	0	0	0	0	0	0	0	0
5	5	0	10	9	0	00	0	0	0	0	0	0	0	0
6	5	0	11	6	0	00	0	1	0	0	0	0.166667	0	0
7	5	0	15	9	0	00	1	0	0	0	0.0666667	0	0	1
8	5	0	13	11	0	00	0	0	0	0	0	0	1	0
9	5	0	13	11	0	00	0	0	0	0	0	0	0	0
10	5	0	2	12	1	01	1	0	0	0	0.5	0	0	1
11	5	0	5	10	1	01	0	1	0	0	0	0.1	0	1
12	5	0	3	8	1	01	0	0	0	0	0	0	0	0
13	5	0	5	12	1	01	1	0	0	1	0.2	0	0	3
14	5	0	13	6	1	01	1	1	0	0	0.0769231	0.166667	0	0
15	5	0	12	8	1	01	0	0	0	0	0	0	0	0
16	5	0	4	11	1	01	0	2	0	0	0	0.181818	0	0
17	5	0	5	9	1	01	0	0	0	1	0	0	0	0
18	5	0	9	13	1	01	0	3	0	1	0	0.230769	0	2
19	5	0	9	4	1	01	0	0	0	0	0	0	1	0
1	6	0	12	12	0	00	0	2	0	0	0	0.166667	2	0
2	6	0	11	10	0	00	0	0	0	0	0	0	0	0
3	6	0	13	18	0	00	0	0	0	0	0	0	0	0
4	6	0	16	8	0	00	0	0	0	0	0	0	0	0
5	6	0	10	9	0	00	0	0	0	0	0	0	0	0
6	6	0	11	6	0	00	0	1	0	0	0	0.166667	1	0
7	6	0	15	9	0	00	0	0	0	1	0	0	0	0
8	6	0	13	11	0	00	0	0	1	0	0	0	0	0
9	6	0	13	11	0	00	0	0	0	0	0	0	0	0
10	6	0	2	12	1	01	0	0	0	1	0	0	0	0
11	6	0	5	10	1	01	0	2	0	1	0	0.2	1	1
12	6	0	3	8	1	01	0	0	0	0	0	0	0	0
13	6	0	4	12	1	01	0	0	0	3	0	0	0	1
14	6	0	13	6	1	01	0	1	0	0	0	0.166667	1	1
15	6	0	12	8	1	01	0	0	0	0	0	0	0	0
16	6	0	4	11	1	01	0	0	0	0	0	0	0	0
17	6	0	4	9	1	01	0	1	0	0	0	0.111111	0	2
18	6	0	8	13	1	01	0	3	0	2	0	0.230769	0	0
19	6	0	9	4	1	01	0	0	1	0	0	0	0	0
1	7	0	12	12	0	00	0	0	2	0	0	0	0	0
2	7	0	11	10	0	00	0	1	0	0	0	0.1	0	0
3	7	0	13	18	0	00	0	2	0	0	0	0.111111	0	0
4	7	0	16	8	0	00	0	0	0	0	0	0	0	0
5	7	0	10	9	0	00	0	0	0	0	0	0	0	0
6	7	0	11	6	0	00	0	1	1	0	0	0.166667	0	0
7	7	0	14	9	0	00	0	0	0	0	0	0	0	0
8	7	0	13	10	0	00	0	0	0	0	0	0	0	0
9	7	0	13	11	0	00	0	1	0	0	0	0.0909091	1	0
10	7	0	1	12	1	01	0	0	0	0	0	0	0	0
11	7	0	4	10	1	01	1	2	1	1	0.25	0.2	0	0
12	7	0	3	8	1	01	0	0	0	0	0	0	0	0
13	7	0	1	12	1	01	0	0	0	1	0	0	0	0
14	7	0	13	6	1	01	1	1	1	1	0.0769231	0.166667	0	0
15	7	0	12	8	1	01	0	1	0	0	0	0.125	0	0
16	7	0	4	11	1	01	0	2	0	0	0	0.181818	0	0
17	7	0	4	9	1	01	0	1	0	2	0	0.111111	1	0
18	7	0	6	13	1	01	0	5	0	0	0	0.384615	0	0
19	7	0	9	3	1	01	0	0	0	0	0	0	0	0
1	8	0	12	10	0	00	0	0	0	0	0	0	0	0
2	8	0	11	10	0	00	0	0	0	0	0	0	0	0
3	8	0	13	18	0	00	0	0	0	0	0	0	0	0
4	8	0	16	8	0	00	0	0	0	0	0	0	0	0
5	8	0	10	9	0	00	0	0	0	0	0	0	0	0
6	8	0	11	5	0	00	0	0	0	0	0	0	0	0
7	8	0	14	9	0	00	0	0	0	0	0	0	0	0
8	8	0	13	10	0	00	0	0	0	0	0	0	0	0
9	8	0	13	11	0	00	0	0	1	0	0	0	0	0
10	8	0	1	12	1	01	0	0	0	0	0	0	0	0
11	8	0	3	9	1	01	0	0	0	0	0	0	0	1
12	8	0	3	8	1	01	0	0	0	0	0	0	0	0
13	8	0	0	12	1	01	0	0	0	0	0	0	0	0
14	8	0	12	5	1	01	0	0	0	0	0	0	0	1
15	8	0	12	8	1	01	0	0	0	0	0	0	0	0
16	8	0	4	11	1	01	0	0	0	0	0	0	0	0
17	8	0	2	9	1	01	0	1	1	0	0	0.111111	0	0
18	8	0	6	13	1	01	0	1	0	0	0	0.0769231	0	0
19	8	0	9	3	1	01	0	0	0	0	0	0	0	0
1	9	0	12	10	0	00	0	0	0	0	0	0	0	0
2	9	0	11	10	0	00	0	0	0	0	0	0	0	0
3	9	0	13	18	0	00	0	2	0	0	0	0.111111	1	1
4	9	0	16	8	0	00	0	0	0	0	0	0	0	0
5	9	0	10	9	0	00	0	0	0	0	0	0	0	0
6	9	0	11	5	0	00	0	0	0	0	0	0	0	0
7	9	0	14	9	0	00	0	0	0	0	0	0	0	0
8	9	0	13	10	0	00	0	0	0	0	0	0	0	0
9	9	0	13	10	0	00	0	0	0	0	0	0	0	0
10	9	0	1	12	1	01	1	0	0	0	1	0	0	1
11	9	0	3	9	1	01	1	0	0	1	0.333333	0	0	1
12	9	0	3	8	1	01	0	0	0	0	0	0	0	0
13	9	0	0	12	1	01	0	0	0	0	0	0	0	0
14	9	0	12	5	1	01	0	1	0	1	0	0.2	0	0
15	9	0	12	8	1	01	0	0	0	0	0	0	0	0
16	9	0	4	11	1	01	0	0	0	0	0	0	0	0
17	9	0	2	8	1	01	0	2	0	0	0	0.25	0	0
18	9	0	6	13	1	01	0	1	0	0	0	0.0769231	0	0
19	9	0	9	3	1	01	1	0	0	0	0.111111	0	0	1
20	1	1	8	3	0	10	2	1	0	0	0.25	0.333333	0	0
22	1	1	5	6	0	10	0	0	0	0	0	0	0	0
23	1	1	15	13	0	10	0	0	0	0	0	0	0	0
24	1	1	14	14	0	10	0	1	0	0	0	0.0714286	1	0
25	1	1	12	14	0	10	1	0	0	0	0.0833333	0	0	0
26	1	1	12	9	1	11	1	3	0	0	0.0833333	0.333333	0	6
27	1	1	8	13	1	11	0	0	0	0	0	0	0	2
28	1	1	13	15	1	11	0	0	0	0	0	0	0	2
29	1	1	13	11	1	11	0	0	2	0	0	0	0	5
30	1	1	15	15	1	11	0	0	0	0	0	0	1	6
31	1	1	12	12	2	12	0	0	0	0	0	0	0	0
32	1	1	10	7	2	12	0	0	0	0	0	0	0	0
33	1	1	11	3	2	12	0	0	0	0	0	0	0	0
34	1	1	9	11	2	12	0	2	0	0	0	0.181818	0	1
35	1	1	10	4	2	12	1	1	0	0	0.1	0.25	0	0
36	1	1	16	9	2	12	0	0	1	4	0	0	2	0
37	1	1	10	14	2	12	0	1	0	0	0	0.0714286	0	0
38	1	1	13	11	2	12	0	0	0	0	0	0	0	0
20	2	1	8	3	0	10	1	1	0	0	0.125	0.333333	0	0
22	2	1	5	6	0	10	0	0	0	0	0	0	0	0
23	2	1	15	13	0	10	0	0	0	0	0	0	0	0
24	2	1	14	14	0	10	0	1	1	0	0	0.0714286	0	0
25	2	1	12	14	0	10	1	0	0	0	0.0833333	0	0	0
26	2	1	12	9	1	11	2	1	0	6	0.166667	0.111111	1	3
27	2	1	8	13	1	11	0	2	0	2	0	0.153846	0	2
28	2	1	13	15	1	11	3	0	0	2	0.230769	0	0	2
29	2	1	13	9	1	11	0	0	0	5	0	0	0	3
30	2	1	15	15	1	11	0	2	1	6	0	0.133333	1	1
31	2	1	12	12	2	12	0	0	0	0	0	0	0	0
32	2	1	10	7	2	12	0	2	0	0	0	0.285714	0	0
33	2	1	11	3	2	12	0	0	0	0	0	0	0	0
34	2	1	9	11	2	12	1	1	0	1	0.111111	0.0909091	0	1
35	2	1	10	4	2	12	0	0	0	0	0	0	0	0
36	2	1	12	8	2	12	0	2	2	0	0	0.25	0	0
37	2	1	10	14	2	12	0	1	0	0	0	0.0714286	0	0
38	2	1	13	11	2	12	1	0	0	0	0.0769231	0	0	1
20	3	1	8	3	0	10	1	0	0	0	0.125	0	0	0
22	3	1	5	6	0	10	0	0	0	0	0	0	0	0
23	3	1	15	13	0	10	0	0	0	0	0	0	0	0
24	3	1	14	13	0	10	0	3	0	0	0	0.230769	0	1
25	3	1	12	14	0	10	1	0	0	0	0.0833333	0	0	0
26	3	1	6	9	1	11	0	0	1	3	0	0	0	1
27	3	1	6	13	1	11	0	0	0	2	0	0	1	0
28	3	1	11	15	1	11	0	1	0	2	0	0.0666667	0	0
29	3	1	8	9	1	11	0	0	0	3	0	0	0	0
30	3	1	9	14	1	11	0	1	1	1	0	0.0714286	1	0
31	3	1	12	12	2	12	0	0	0	0	0	0	0	0
32	3	1	10	7	2	12	0	1	0	0	0	0.142857	0	0
33	3	1	11	3	2	12	0	0	0	0	0	0	0	0
34	3	1	8	11	2	12	0	0	0	1	0	0	0	0
35	3	1	10	4	2	12	0	0	0	0	0	0	0	0
36	3	1	12	6	2	12	1	0	0	0	0.0833333	0	0	0
37	3	1	10	14	2	12	0	1	0	0	0	0.0714286	0	0
38	3	1	13	11	2	12	0	2	0	1	0	0.181818	0	0
20	4	1	8	3	0	10	1	1	0	0	0.125	0.333333	0	0
22	4	1	5	6	0	10	0	0	0	0	0	0	0	0
23	4	1	15	13	0	10	1	0	0	0	0.0666667	0	1	0
24	4	1	14	13	0	10	0	0	0	1	0	0	0	0
25	4	1	12	14	0	10	1	0	0	0	0.0833333	0	0	1
26	4	1	3	8	1	11	0	1	0	1	0	0.125	0	0
27	4	1	4	13	1	11	0	0	1	0	0	0	0	0
28	4	1	9	15	1	11	0	0	0	0	0	0	0	0
29	4	1	5	9	1	11	0	0	0	0	0	0	0	0
30	4	1	8	13	1	11	0	0	1	0	0	0	0	0
31	4	1	12	12	2	12	0	0	0	0	0	0	0	0
32	4	1	10	7	2	12	1	1	0	0	0.1	0.142857	0	0
33	4	1	11	3	2	12	0	0	0	0	0	0	0	0
34	4	1	7	11	2	12	0	0	0	0	0	0	0	0
35	4	1	10	4	2	12	0	0	0	0	0	0	0	0
36	4	1	12	6	2	12	0	0	0	0	0	0	0	0
37	4	1	10	14	2	12	0	0	0	0	0	0	0	0
38	4	1	12	11	2	12	0	0	0	0	0	0	0	0
20	5	1	8	3	0	10	1	0	0	0	0.125	0	0	0
22	5	1	5	6	0	10	0	0	0	0	0	0	0	0
23	5	1	15	13	0	10	0	0	1	0	0	0	0	0
24	5	1	13	13	0	10	0	0	0	0	0	0	0	0
25	5	1	12	14	0	10	0	0	0	1	0	0	0	0
26	5	1	2	8	1	11	0	1	0	0	0	0.125	0	0
27	5	1	4	12	1	11	0	0	0	0	0	0	0	0
28	5	1	9	15	1	11	0	1	0	0	0	0.0666667	0	0
29	5	1	5	9	1	11	0	0	0	0	0	0	0	0
30	5	1	8	12	1	11	0	0	0	0	0	0	0	0
31	5	1	12	12	2	12	0	0	0	0	0	0	0	0
32	5	1	10	7	2	12	0	0	0	0	0	0	0	0
33	5	1	11	3	2	12	0	0	0	0	0	0	0	0
34	5	1	7	11	2	12	0	2	0	0	0	0.181818	0	0
35	5	1	10	4	2	12	0	0	0	0	0	0	0	0
36	5	1	12	6	2	12	0	0	0	0	0	0	0	0
37	5	1	10	14	2	12	0	0	0	0	0	0	0	0
38	5	1	12	11	2	12	0	0	0	0	0	0	0	0
20	6	1	8	3	0	10	0	0	0	0	0	0	1	0
22	6	1	5	6	0	10	0	0	0	0	0	0	0	0
23	6	1	15	12	0	10	0	0	0	0	0	0	0	0
24	6	1	13	13	0	10	0	0	0	0	0	0	1	0
25	6	1	11	14	0	10	0	0	0	0	0	0	1	0
26	6	1	2	8	1	11	0	0	0	0	0	0	0	0
27	6	1	4	12	1	11	0	0	0	0	0	0	0	0
28	6	1	9	15	1	11	0	0	0	0	0	0	0	0
29	6	1	5	9	1	11	0	0	0	0	0	0	0	0
30	6	1	8	12	1	11	0	0	0	0	0	0	0	0
31	6	1	12	12	2	12	0	0	0	0	0	0	0	0
32	6	1	10	7	2	12	0	0	0	0	0	0	0	0
33	6	1	11	3	2	12	0	0	0	0	0	0	0	0
34	6	1	7	11	2	12	0	0	0	0	0	0	0	0
35	6	1	10	4	2	12	0	0	0	0	0	0	0	0
36	6	1	12	6	2	12	0	0	0	0	0	0	0	0
37	6	1	10	14	2	12	0	0	0	0	0	0	0	0
38	6	1	12	11	2	12	0	0	0	0	0	0	0	0
20	7	1	8	3	0	10	1	0	1	0	0.125	0	0	1
22	7	1	5	6	0	10	0	0	0	0	0	0	1	0
23	7	1	15	12	0	10	1	0	0	0	0.0666667	0	1	0
24	7	1	13	13	0	10	0	0	1	0	0	0	0	0
25	7	1	11	14	0	10	0	1	1	0	0	0.0714286	0	0
26	7	1	2	8	1	11	0	0	0	0	0	0	0	0
27	7	1	4	12	1	11	0	0	0	0	0	0	0	0
28	7	1	9	15	1	11	0	0	0	0	0	0	0	1
29	7	1	5	9	1	11	0	0	0	0	0	0	0	0
30	7	1	8	12	1	11	0	1	0	0	0	0.0833333	0	0
31	7	1	12	12	2	12	0	0	0	0	0	0	0	0
32	7	1	10	7	2	12	0	1	0	0	0	0.142857	0	0
33	7	1	11	3	2	12	0	0	0	0	0	0	0	0
34	7	1	7	11	2	12	0	0	0	0	0	0	0	0
35	7	1	10	4	2	12	0	0	0	0	0	0	0	0
36	7	1	12	6	2	12	0	1	0	0	0	0.166667	0	1
37	7	1	10	14	2	12	0	2	0	0	0	0.142857	0	0
38	7	1	12	11	2	12	0	1	0	0	0	0.0909091	0	0
20	8	1	8	2	0	10	0	0	0	1	0	0	0	0
22	8	1	5	6	0	10	0	0	1	0	0	0	0	0
23	8	1	15	12	0	10	0	0	1	0	0	0	0	0
24	8	1	13	12	0	10	0	0	0	0	0	0	0	0
25	8	1	11	13	0	10	0	0	0	0	0	0	1	0
26	8	1	2	8	1	11	0	0	0	0	0	0	0	0
27	8	1	4	12	1	11	0	1	0	0	0	0.0833333	0	0
28	8	1	9	15	1	11	0	0	0	1	0	0	0	0
29	8	1	5	9	1	11	0	0	0	0	0	0	0	0
30	8	1	8	12	1	11	0	0	0	0	0	0	0	0
31	8	1	12	12	2	12	0	0	0	0	0	0	0	0
32	8	1	10	7	2	12	0	0	0	0	0	0	0	0
33	8	1	11	3	2	12	0	0	0	0	0	0	0	0
34	8	1	7	11	2	12	0	0	0	0	0	0	0	0
35	8	1	10	4	2	12	0	0	0	0	0	0	0	0
36	8	1	12	6	2	12	0	0	0	1	0	0	0	0
37	8	1	10	14	2	12	0	0	0	0	0	0	0	0
38	8	1	12	11	2	12	0	0	0	0	0	0	0	0
20	9	1	7	2	0	10	0	0	0	0	0	0	0	0
22	9	1	5	5	0	10	0	0	0	0	0	0	1	0
23	9	1	15	11	0	10	0	0	0	0	0	0	0	0
24	9	1	13	12	0	10	0	0	0	0	0	0	0	0
25	9	1	11	13	0	10	0	0	1	0	0	0	0	0
26	9	1	2	8	1	11	0	2	0	0	0	0.25	0	0
27	9	1	4	12	1	11	0	0	0	0	0	0	0	0
28	9	1	8	15	1	11	0	0	0	0	0	0	0	0
29	9	1	5	9	1	11	0	0	0	0	0	0	0	0
30	9	1	8	12	1	11	0	0	0	0	0	0	0	0
31	9	1	12	12	2	12	0	0	0	0	0	0	0	0
32	9	1	10	7	2	12	0	0	0	0	0	0	0	0
33	9	1	11	3	2	12	0	0	0	0	0	0	0	0
34	9	1	7	11	2	12	0	0	0	0	0	0	0	0
35	9	1	10	4	2	12	1	0	0	0	0.1	0	0	0
36	9	1	11	6	2	12	0	0	0	0	0	0	0	0
37	9	1	10	14	2	12	0	0	0	0	0	0	0	0
38	9	1	12	11	2	12	0	0	0	0	0	0	0	0

## Sheet: Egg & worker numbers per colony
Queenless colonies
colony	treatment	queen	mean eggs 7 days after treatment	mean eggs 7 days before treatment	Total number of workers 7 days AT
1	0	0	6.14286	6.75	24			treatment
2	0	0	0.714286	11	21			0	nobody infected
3	0	0	7.75	1.8	31			1	young workers infected
4	0	0	1.85714	9	24			2	queen infected
5	0	0	4.85714	15.2	19
6	0	0	2.28571	7.33333	17			queen
7	0	0	4	0	23			0	no queen
8	0	0	1	3.6	23			1	with queen
9	0	0	7.85714	5.6	24
10	1	0	0.428571	8.6	13
11	1	0	2.28571	3	14
12	1	0	0	2.2	11
13	1	0	0	3	13
14	1	0	2.625	11.6	19
15	1	0	1	13	20
16	1	0	1.85714	2	15
17	1	0	0	12.8	13
18	1	0	5.85714	11.8	19
19	1	0	0	0.8	12
Queenright colonies
colony	treatment	queen	mean eggs 3 days after treatment	mean eggs 3 days before treatment	Total number of workers 3 days AT	egg number end of the experiment
20	0	1	0	0	11	2
21	0	1	1	0	11	9
22	0	1	0	0	28	0
23	0	1	8	2	27	1
24	0	1	1	0	26	0
25	1	1	0	0	11	1
26	1	1	0	0	17	0
27	1	1	2	0	24	0
28	1	1	8	1	14	0
29	1	1	0	0	21	1
30	2	1	2	0	24	41
31	2	1	0	0	17	1
32	2	1	0	0	14	18
33	2	1	0	0	18	inf. queen still alive
34	2	1	0	0	14	1
35	2	1	11	0	18	6
36	2	1	0	0	24	inf. queen still alive
37	2	1	4	4	23	50

## Sheet: No. of eggs & infected workers
No. of infected individuals	egg number	colony	day
14	0	1	1
14	0	1	2
12	0	1	3
5	0	1	4
4	1	1	5
4	2	1	6
3	0	1	7
3	1	1	8
3	1	1	9
3	2	1	10
2	0	1	11
2	0	1	12
2	0	1	13
2	0	1	14
1	0	1	15
1	0	1	16
1	0	1	17
1	0	1	18
1	0	1	19
1	0	1	20
1	0	1	21
1	2	1	22
1	3	1	23
1	1	1	24
1	1	1	25
1	1	1	26
11	3	2	1
11	0	2	2
11	1	2	3
8	4	2	4
5	3	2	5
5	2	2	6
4	3	2	7
3	3	2	8
3	4	2	9
2	0	2	10
1	0	2	11
0	0	2	12
0	0	2	13
0	1	2	14
0	0	2	15
0	0	2	16
0	0	2	17
0	0	2	18
0	0	2	19
0	6	2	20
0	7	2	21
0	10	2	22
0	6	2	23
0	0	2	24
0	4	2	25
0	4	2	26
13	0	3	1
13	0	3	2
10	0	3	3
3	0	3	4
3	0	3	5
3	0	3	6
3	0	3	7
3	0	3	8
3	0	3	9
3	0	3	10
3	0	3	11
3	0	3	12
3	0	3	13
3	1	3	14
3	0	3	15
3	0	3	16
3	0	3	17
3	0	3	18
3	0	3	19
2	0	3	20
2	1	3	21
2	5	3	22
2	7	3	23
2	16	3	24
2	37	3	26
12	0	4	1
11	0	4	2
10	0	4	3
6	0	4	4
6	0	4	5
5	0	4	6
2	0	4	7
1	0	4	8
1	0	4	9
1	0	4	10
1	0	4	11
0	0	4	12
0	0	4	13
0	0	4	14
18	0	5	1
18	4	5	2
18	0	5	3
12	2	5	4
11	3	5	5
11	5	5	6
11	7	5	7
10	0	5	8
10	6	5	9
9	0	5	10
9	0	5	11
6	9	5	12
4	0	5	13
2	7	5	14
2	0	5	15
2	0	5	16
1	0	5	17
13	1	6	1
12	0	6	2
11	0	6	3
11	1	6	4
10	1	6	5
10	1	6	6
10	3	6	7
10	4	6	8
10	4	6	9
10	5	6	10
10	5	6	11
10	11	6	12
10	8	6	13
10	10	6	14
10	10	6	15
9	0	6	16
9	0	6	17
9	0	6	18
7	0	6	19
7	0	6	20
7	0	6	21
7	0	6	22
7	0	6	23
7	1	6	24
7	1	6	25
7	2	6	26
9	1	7	1
7	5	7	2
5	2	7	3
4	2	7	4
3	3	7	5
3	0	7	6
3	0	7	7
3	0	7	8
3	0	7	9
3	2	7	10
3	0	7	11
2	1	7	12
2	0	7	13
2	1	7	14
2	0	7	15
2	0	7	16
2	0	7	17
2	0	7	18
1	0	7	20
1	0	7	21
1	0	7	22
1	0	7	23
1	1	7	24
1	0	7	25
1	4	7	26
13	0	8	1
13	0	8	2
12	0	8	3
6	0	8	4
3	0	8	5
2	0	8	6
2	0	8	7
0	0	8	8
0	0	8	9
0	0	8	10
0	0	8	11
0	0	8	12
0	0	8	13
0	0	8	14
0	0	8	15
0	0	8	16
0	0	8	17
0	0	8	18
0	0	8	19
0	0	8	20
0	0	8	21
0	3	8	22
0	5	8	23
0	0	8	24
0	3	8	25
0	0	8	26
13	0	9	1
13	5	9	2
13	5	9	3
11	5	9	4
8	5	9	5
7	10	9	6
5	11	9	7
5	7	9	8
5	8	9	9
5	5	9	10
5	0	9	11
5	5	9	12
5	7	9	13
4	4	9	14
4	0	9	15
4	0	9	16
4	0	9	17
4	1	9	18
3	0	9	19
3	4	9	20
3	0	9	21
2	2	9	22
2	1	9	23
2	5	9	24
2	5	9	25
2	4	9	26
12	0	10	1
12	0	10	2
12	0	10	3
8	0	10	4
7	0	10	5
7	0	10	6
7	0	10	7
7	0	10	8
7	0	10	9
7	0	10	10
6	0	10	11
6	0	10	12
6	0	10	13
6	0	10	14
6	0	10	15
6	0	10	16
6	0	10	17
6	0	10	18
4	0	10	19
4	0	10	20
4	0	10	21
4	0	10	22
4	0	10	23
4	0	10	24
4	0	10	25
4	0	10	26
